# Supplementary material for: Cytosolic Phospholipase A2 Is Required for Fexofenadine’s Therapeutic Effects against Inflammatory Bowel Disease in Mice
Source: Int J Mol Sci. 2021 Oct 15;22(20):11155. doi: 10.3390/ijms222011155 (PMC8539349; doi:10.3390/ijms222011155)
Supplement: Supplementary file 1 [file ijms-22-11155-s001.zip]

Archive with 1 entries (1 files):
- ijms-1414967-supplementary.pdf
